# Supplementary material for: Improved Tumor-Targeting with Peptidomimetic Analogs of Minigastrin 177Lu-PP-F11N
Source: Cancers (Basel). 2021 May 27;13(11):2629. doi: 10.3390/cancers13112629 (PMC8199036; doi:10.3390/cancers13112629)
Supplement: Supplementary file 1 [file cancers-13-02629-s001.zip]

Archive with 1 entries (1 files):
- cancers-1214692-supplementary.pdf
